# Supplementary material for: Stress Distributions and Luminescent Responses of Mechanoluminescent Cylinders with Various Sizes and Loading Paths
Source: Materials (Basel). 2025 Jan 13;18(2):331. doi: 10.3390/ma18020331 (PMC11766612; doi:10.3390/ma18020331)
Supplement: Supplementary file 1 [file materials-18-00331-s001.zip]

Archive with 1 entries (1 files):
- materials-3382508-supplementary.pdf
